# Supplementary material for: Stress Granule Assembly in Pulmonary Arterial Hypertension
Source: Cells. 2024 Oct 30;13(21):1796. doi: 10.3390/cells13211796 (PMC11544768; doi:10.3390/cells13211796)
Supplement: Supplementary file 1 [file cells-13-01796-s001.zip]

Archive with 1 entries (1 files):
- cells-3233853-supplementary.pdf
